# Supplementary material for: Application of the Luminescent luxCDABE Gene for the Rapid Screening of Antibacterial Substances Targeting Pseudomonas aeruginosa
Source: Foods. 2023 Jan 13;12(2):392. doi: 10.3390/foods12020392 (PMC9857705; doi:10.3390/foods12020392)
Supplement: Supplementary file 1 [file foods-12-00392-s001.zip]

Archive with 2 entries (2 files):
- foods-2119381-supplementary/foods-2119381 - Supplementary material S1-done.pdf
- foods-2119381-supplementary/foods-2119381 - Supplementary material S2-done.pdf
